# Supplementary material for: Novel Stenotrophomonas maltophilia Bacteriophage as Potential Therapeutic Agent
Source: Pharmaceutics. 2022 Oct 18;14(10):2216. doi: 10.3390/pharmaceutics14102216 (PMC9612306; doi:10.3390/pharmaceutics14102216)
Supplement: Supplementary file 1 [file pharmaceutics-14-02216-s001.zip]

Archive with 1 entries (1 files):
- pharmaceutics-1910595-supplementary.pdf
